# Supplementary material for: Domain-Specific Cognitive Prosthesis for Face Memory and Recognition
Source: Diagnostics (Basel). 2022 Sep 16;12(9):2242. doi: 10.3390/diagnostics12092242 (PMC9497523; doi:10.3390/diagnostics12092242)
Supplement: Supplementary file 1 [file diagnostics-12-02242-s001.zip]

Archive with 1 entries (1 files):
- diagnostics-1852639-supplementary.pdf
